# Supplementary material for: Restriction of Wolbachia Bacteria in Early Embryogenesis of Neotropical Drosophila Species via Endoplasmic Reticulum-Mediated Autophagy
Source: mBio. 2022 Mar 31;13(2):e03863-21. doi: 10.1128/mbio.03863-21 (PMC9040723; doi:10.1128/mbio.03863-21)
Supplement: DATA SET S1 [file mbio.03863-21-sd001.xlsx]

## Sheet: Figure 1, 4, S3
adult brains_titer																																											adult brains	Tukey HSD results
25 um X 25 um cells	MEL					SPT					TROP					PAU					WILL					STV					summary	RI	SEM	SD
		1-2 weeks old					1-2 weeks old					1-2 weeks old					1-2 weeks old					1-2 weeks old					1-2 weeks old				H2 int	0.0716334		0.0331661										treatments	Tukey HSD	Tukey HSD	Tukey HSD
		N of cells	N of infected	Nui/Nc			N of cells	N of infected	Nui/Nc			N of cells	N of infected	Nui/Nc			N of cells	N of infected	Nui/Nc			N of cells	N of infected	Nui/Nc			N of cells	N of infected	Nui/Nc		SEPT	0.0254861		0.0138139										pair	Q statistic	p-value	inferfence
	brain 1	143	141	0.013986		brain 1	190	184	0.0315789		brain 1	110	97	0.118182		brain 1	142	20	0.859155		brain 1	168	13	0.922619		brain 1	137	3	0.978102		TROP	0.125473		0.0333314										A vs B	19810	0.7012793	insignificant
	brain 2	134	124	0.0746269		brain 2	161	153	0.0496894		brain 2	113	98	0.132743		brain 2	130	23	0.823077		brain 2	148	11	0.925676		brain 2	165	28	0.830303		PAU	0.881946		0.0705178										A vs C	23112	0.5698886	insignificant
	brain 3	120	114	0.05		brain 3	167	163	0.0239521		brain 3	145	131	0.0965517		brain 3	142	7	0.950704		brain 3	146	40	0.726027		brain 3	139	13	0.906475		WILL	0.853709		0.100073										A vs D	347845	0.0010053	** p<0.01
	brain 4	129	121	0.0620155		brain 4	206	203	0.0145631		brain 4	117	107	0.0854701		brain 4	113	7	0.938053		brain 4	148	8	0.945946		brain 4	128	4	0.96875		STU	0.822038		0.12317										A vs E	335724	0.0010053	** p<0.01
	brain 5	132	125	0.0530303		brain 5	137	131	0.0437956		brain 5	140	127	0.0928571		brain 5	137	12	0.912409		brain 5	138	4	0.971014		brain 5	155	62	0.6															A vs F	322128	0.0010053	** p<0.01
	brain 6	115	100	0.130435		brain 6	200	199	0.005		brain 6	161	137	0.149068		brain 6	152	6	0.960526		brain 6	154	20	0.87013		brain 6	156	25	0.839744															B vs C	42922	0.0408321	* p<0.05
	brain 7	101	95	0.0594059		brain 7	179	177	0.0111732		brain 7	122	98	0.196721		brain 7	129	31	0.75969		brain 7	160	39	0.75625		brain 7	180	22	0.877778															B vs D	367655	0.0010053	** p<0.01
	brain 8	125	116	0.072		brain 8	215	209	0.027907		brain 8	132	113	0.143939		brain 8	154	27	0.824675		brain 8	152	10	0.934211		brain 8	168	30	0.821429															B vs E	355534	0.0010053	** p<0.01
	brain 9	131	116	0.114504		brain 9	171	167	0.0233918		brain 9	141	126	0.106383		brain 9	135	6	0.955556		brain 9	155	37	0.76129		brain 9	149	47	0.684564															B vs F	341938	0.0010053	** p<0.01
	brain 10	139	127	0.0863309		brain 10	168	164	0.0238095		brain 10	128	111	0.132812		brain 10	146	24	0.835616		brain 10	163	45	0.723926		brain 10	136	39	0.713235															C vs D	324733	0.0010053	** p<0.01
		1269					1794					1309					1380					1532					1513																	C vs E	312612	0.0010053	** p<0.01
	Mean			0.0716334		Mean			0.0254861		Mean			0.125473		Mean			0.881946		Mean			0.853709		Mean			0.822038															C vs F	299016	0.0010053	** p<0.01
	SD			0.0331661					0.0138139					0.0333314					0.0705178					0.100073					0.12317															D vs E	12121	0.8999947	insignificant
	sqrt (N)			3.16228					3.16228					3.16228					3.16228					3.16228					3.16228															D vs F	25717	0.4643172	insignificant
	SEM			0.010488					0.00436835					0.0105403					0.0222997					0.0316459					0.0389497															E vs F	13596	0.8999947	insignificant
																																											larval brains	Tukey HSD results
																																																	summary
larval brains_NBs																																												treatments	Tukey HSD	Tukey HSD	Tukey HSD		H2 int
	MEL					SPT					TROP					PAU					WILL					STV					summary	RI	SEM	SD										pair	Q statistic	p-value	inferfence		SEPT
		3rd instar larvae					3rd instar larvae					3rd instar larvae					3rd instar larvae					3rd instar larvae					3rd instar larvae				H2 int	0.62649		0.0943631										A vs B	244658	0.0010053	** p<0.01		TROP
		N of cells	N of infected	Nui/Nc			N of cells	N of infected	Nui/Nc			N of cells	N of infected	Nui/Nc			N of cells	N of infected	Nui/Nc			N of cells	N of infected	Nui/Nc			N of cells	N of infected	Nui/Nc		SEPT	0.0209135		0.0158339										A vs C	53565	0.0050489	** p<0.01		PAU
	brain 1	68	18	0.735294		brain 1	38	37	0.0263158		brain 1	36	24	0.333333		brain 1	66	1	0.984848		brain 1	45	3	0.933333		brain 1	59	1	0.983051		TROP	0.500186		0.134358										A vs D	138509	0.0010053	** p<0.01		WILL
	brain 2	57	14	0.754386		brain 2	44	44	0		brain 2	28	16	0.428571		brain 2	30	1	0.966667		brain 2	54	1	0.981481		brain 2	53	1	0.981132		PAU	0.953088		0.0206363										A vs E	121980	0.0010053	** p<0.01		STU
	brain 3	35	14	0.6		brain 3	40	39	0.025		brain 3	65	36	0.446154		brain 3	38	2	0.947368		brain 3	42	3	0.928571		brain 3	36	3	0.916667		WILL	0.914113		0.0454986										A vs F	127268	0.0010053	** p<0.01
	brain 4	46	17	0.630435		brain 4	46	46	0		brain 4	62	23	0.629032		brain 4	25	1	0.96		brain 4	38	3	0.921053		brain 4	56	3	0.946429		STU	0.92658		0.0496688										B vs C	194156	0.0010053	** p<0.01		summary
	brain 5	40	22	0.45		brain 5	51	49	0.0392157		brain 5	42	23	0.452381		brain 5	31	2	0.935484		brain 5	41	5	0.878049		brain 5	29	1	0.965517															B vs D	375246	0.0010053	** p<0.01		H2 int
	brain 6	42	16	0.619048		brain 6	38	37	0.0263158		brain 6	36	7	0.805556		brain 6	44	2	0.954545		brain 6	51	8	0.843137		brain 6	48	7	0.854167															B vs E	359662	0.0010053	** p<0.01		SEPT
	brain 7	35	15	0.571429		brain 7	49	49	0		brain 7	39	22	0.435897		brain 7	32	2	0.9375		brain 7	32	5	0.84375		brain 7	54	6	0.888889															B vs F	364647	0.0010053	** p<0.01		TROP
	brain 8	46	14	0.695652		brain 8	46	44	0.0434783		brain 8	48	26	0.458333		brain 8	29	1	0.965517		brain 8	43	3	0.930233		brain 8	52	8	0.846154															C vs D	192075	0.0010053	** p<0.01		PAU
	brain 9	53	17	0.679245		brain 9	40	39	0.025		brain 9	68	38	0.441176		brain 9	30	1	0.966667		brain 9	46	2	0.956522		brain 9	55	4	0.927273															C vs E	175545	0.0010053	** p<0.01		WILL
	brain 10	68	32	0.529412		brain 10	42	41	0.0238095		brain 10	35	15	0.571429		brain 10	57	5	0.912281		brain 10	40	3	0.925		brain 10	46	2	0.956522															C vs F	180833	0.0010053	** p<0.01		STU
		490					434					459					382					432					488																	D vs E	16529	0.8316915	insignificant
	Mean			0.62649		Mean			0.0209135		Mean			0.500186		Mean			0.953088		Mean			0.914113		Mean			0.92658															D vs F	11242	0.8999947	insignificant
				0.0943631					0.0158339					0.134358					0.0206363					0.0454986					0.0496688															E vs F	0.5287	0.8999947	insignificant
				3.16228					3.16228					3.16228					3.16228					3.16228					3.16228
				0.0298402					0.00500713					0.0424876					0.00652577					0.0143879					0.0157067
																																											embryonic brains	Tukey HSD results					summary
																																																	H2 int
																																												treatments	Tukey HSD	Tukey HSD	Tukey HSD		SEPT
embryonic brains_NBs																																												pair	Q statistic	p-value	inferfence		TROP
	MEL					SPT					TROP					PAU					WILL					STV					summary	RI	SEM	SD										A vs B	211188	0.0010053	** p<0.01		PAU
		3rd instar larvae					3rd instar larvae					3rd instar larvae					3rd instar larvae					3rd instar larvae					3rd instar larvae				H2 int	0.546138		0.105749										A vs C	65462	0.0010053	** p<0.01		WILL
		N of cells	N of infected	Nui/Nc			N of cells	N of infected	Nui/Nc			N of cells	N of infected	Nui/Nc			N of cells	N of infected	Nui/Nc			N of cells	N of infected	Nui/Nc			N of cells	N of infected	Nui/Nc		SEPT	0.0468018		0.0246449										A vs D	160286	0.0010053	** p<0.01		STU
	brain 1	54	20	0.62963		brain 1	63	61	0.031746		brain 1	44	38	0.136364		brain 1	50	2	0.96		brain 1	51	9	0.823529		brain 1	42	2	0.952381		TROP	0.391359		0.114401										A vs E	149690	0.0010053	** p<0.01
	brain 2	49	28	0.428571		brain 2	57	54	0.0526316		brain 2	40	24	0.4		brain 2	55	1	0.981818		brain 2	59	4	0.932203		brain 2	30	8	0.733333		PAU	0.925121		0.0528416										A vs F	143500	0.0010053	** p<0.01		summary
	brain 3	47	20	0.574468		brain 3	58	57	0.0172414		brain 3	50	38	0.24		brain 3	35	5	0.857143		brain 3	42	3	0.928571		brain 3	73	8	0.890411		WILL	0.900067		0.0481069										B vs C	145726	0.0010053	** p<0.01		H2 int
	brain 4	48	29	0.395833		brain 4	50	50	0		brain 4	60	33	0.45		brain 4	39	4	0.897436		brain 4	44	3	0.931818		brain 4	82	9	0.890244		STU	0.885432		0.0596528										B vs D	371474	0.0010053	** p<0.01		SEPT
	brain 5	50	30	0.4		brain 5	48	45	0.0625		brain 5	46	23	0.5		brain 5	42	4	0.904762		brain 5	39	4	0.897436		brain 5	79	10	0.873418															B vs E	360878	0.0010053	** p<0.01		TROP
	brain 6	69	23	0.666667		brain 6	66	61	0.0757576		brain 6	52	32	0.384615		brain 6	28	3	0.892857		brain 6	58	3	0.948276		brain 6	58	4	0.931034															B vs F	354688	0.0010053	** p<0.01		PAU
	brain 7	58	23	0.603448		brain 7	68	64	0.0588235		brain 7	63	34	0.460317		brain 7	44	1	0.977273		brain 7	51	3	0.941176		brain 7	71	8	0.887324															C vs D	225748	0.0010053	** p<0.01		WILL
	brain 8	44	17	0.613636		brain 8	52	48	0.0769231		brain 8	48	26	0.458333		brain 8	43	1	0.976744		brain 8	49	5	0.897959		brain 8	38	5	0.868421															C vs E	215152	0.0010053	** p<0.01		STU
	brain 9	57	20	0.649123		brain 9	67	64	0.0447761		brain 9	53	30	0.433962		brain 9	53	2	0.962264		brain 9	36	4	0.888889		brain 9	53	4	0.924528															C vs F	208962	0.0010053	** p<0.01
	brain 10	58	29	0.5		brain 10	42	40	0.047619		brain 10	60	33	0.45		brain 10	44	7	0.840909		brain 10	37	7	0.810811		brain 10	62	6	0.903226															D vs E	10596	0.8999947	insignificant
		534					571					516					433					466					588																	D vs F	16786	0.8216121	insignificant
	Mean			0.546138		Mean			0.0468018		Mean			0.391359		Mean			0.925121		Mean			0.900067		Mean			0.885432															E vs F	0.6190	0.8999947	insignificant
				0.105749					0.0246449					0.114401					0.0528416					0.0481069					0.0596528
				3.16228					3.16228					3.16228					3.16228					3.16228					3.16228
				0.0334407					0.0077934					0.0361768					0.01671					0.0152127					0.0188639
																																											larval brains	Tukey HSD results
larval brains_titer																																												treatments	Tukey HSD	Tukey HSD	Tukey HSD
	MEL					SPT					TROP					PAU					WILL					STV					summary	RI	SEM	SD										pair	Q statistic	p-value	inferfence
		3rd instar larvae					3rd instar larvae					3rd instar larvae					3rd instar larvae					3rd instar larvae					3rd instar larvae				H2 int	0.0534873		0.0397733										A vs B	15937	0.8553757	insignificant
		N of cells	N of infected	Nui/Nc			N of cells	N of infected	Nui/Nc			N of cells	N of infected	Nui/Nc			N of cells	N of infected	Nui/Nc			N of cells	N of infected	Nui/Nc			N of cells	N of infected	Nui/Nc		SEPT	0.0119884		0.0100366										A vs C	16373	0.8380308	insignificant
	brain 1	87	84	0.0344828		brain 1	78	77	0.0128205		brain 1	65	55	0.153846		brain 1	54	4	0.925926		brain 1	89	0	1		brain 1	91	16	0.824176		TROP	0.0961213		0.0351828										A vs D	336486	0.0010053	** p<0.01
	brain 2	85	83	0.0235294		brain 2	92	91	0.0108696		brain 2	71	65	0.084507		brain 2	55	3	0.945455		brain 2	69	13	0.811594		brain 2	90	17	0.811111		PAU	0.92966		0.0407731										A vs E	306894	0.0010053	** p<0.01
	brain 3	94	91	0.0319149		brain 3	87	85	0.0229885		brain 3	52	48	0.0769231		brain 3	70	4	0.942857		brain 3	67	6	0.910448		brain 3	99	40	0.59596		WILL	0.852606		0.154119										A vs F	288052	0.0010053	** p<0.01
	brain 4	69	64	0.0724638		brain 4	91	90	0.010989		brain 4	71	67	0.056338		brain 4	77	0	1		brain 4	74	31	0.581081		brain 4	85	22	0.741176		STU	0.803545		0.111112										B vs C	32310	0.2182023	insignificant
	brain 5	75	73	0.0266667		brain 5	90	90	0		brain 5	64	58	0.09375		brain 5	75	5	0.933333		brain 5	97	4	0.958763		brain 5	89	6	0.932584															B vs D	352423	0.0010053	** p<0.01
	brain 6	113	110	0.0265487		brain 6	72	72	0		brain 6	87	82	0.0574713		brain 6	81	6	0.925926		brain 6	65	27	0.584615		brain 6	78	13	0.833333															B vs E	322831	0.0010053	** p<0.01
	brain 7	74	66	0.108108		brain 7	67	67	0		brain 7	75	67	0.106667		brain 7	78	3	0.961538		brain 7	69	12	0.826087		brain 7	81	29	0.641975															B vs F	303989	0.0010053	** p<0.01
	brain 8	62	61	0.016129		brain 8	54	53	0.0185185		brain 8	68	62	0.0882353		brain 8	89	10	0.88764		brain 8	79	5	0.936709		brain 8	83	10	0.879518															C vs D	320113	0.0010053	** p<0.01
	brain 9	96	90	0.0625		brain 9	68	66	0.0294118		brain 9	59	54	0.0847458		brain 9	59	9	0.847458		brain 9	64	3	0.953125		brain 9	74	8	0.891892															C vs E	290520	0.0010053	** p<0.01
	brain 10	83	72	0.13253		brain 10	70	69	0.0142857		brain 10	63	53	0.15873		brain 10	68	5	0.926471		brain 10	55	2	0.963636		brain 10	86	10	0.883721															C vs F	271679	0.0010053	** p<0.01
		838					769					675					706					728					856																	D vs E	29592	0.3066470	insignificant
	Mean			0.0534873		Mean			0.0119884		Mean			0.0961213		Mean			0.92966		Mean			0.852606		Mean			0.803545															D vs F	48434	0.0142614	* p<0.05
				0.0397733					0.0100366					0.0351828					0.0407731					0.154119					0.111112															E vs F	18841	0.7398128	insignificant
				3.16228					3.16228					3.16228					3.16228					3.16228					3.16228
				0.0125774					0.00317386					0.0111258					0.0128936					0.0487368					0.0351367
larval brains_clustering index
	MEL	65				SPT	61				TROP	64				PAU	27				WILL	32				STV	26
		clusters	N of infected cells	average per brain lobe			clusters	N of infected cells	average per brain lobe			clusters	N of infected cells	average per brain lobe			clusters	N of infected cells	average per brain lobe			clusters	N of infected cells	average per brain lobe			clusters	N of infected cells	average per brain lobe
	Brain 1	1	13	19.4		Brain 1	1	32	18.4286		Brain 1	1	9	10.375		Brain 1	1	4	5.75		Brain 1	1	31	21.6667		Brain 1	1	13	15.6667
		2	18				2	15				2	7				2	4				2	19				2	27
		3	13				3	20				3	9				3	5				3	15				3	7
		4	12				4	17				4	21				4	10			Brain 2	1	9	9.14286		Brain 2	1	25	15.5
		5	47				5	11				5	6			Brain 2	1	3	3			2	6				2	6
		6	12				6	16				6	13				2	2				3	13			Brain 3	1	13	13
		7	27				7	18				7	10				3	4				4	14			Brain 4	1	10	10
		8	19			Brain 2	1	15	24.25			8	8			Brain 3	1	17	8.5			5	11				2	9
		9	12				2	23			Brain 2	1	6	8.75			2	16				6	6				3	16
		10	21				3	27				2	7				3	4				7	5				4	5
	Brain 2	1	34	21.125			4	25				3	11				4	3			Brain 3	1	15	13.2857		Brain 5	1	27	16.75
		2	17				5	22				4	12				5	5				2	13				2	15
		3	29				6	16				5	14				6	6				3	17				3	8
		4	32				7	45				6	5			Brain 4	1	6	10.6667			4	12				4	17
		5	13				8	21				7	6				2	9				5	13			Brain 6	1	25	25.6667
		6	9			Brain 3	1	9	16.375			8	9				3	17				6	16				2	22
		7	23				2	10			Brain 3	1	4	9.125		Brain 5	1	3	4			7	7				3	30
		8	12				3	15				2	6				2	2			Brain 4	1	19	19		Brain 7	1	16	16.4
	Brain 3	1	10	25.625			4	36				3	7				3	7			Brain 5	1	14	16.2			2	41
		2	9				5	7				4	11			Brain 6	1	18	9.75			2	16				3	14
		3	45				6	15				5	20				2	9				3	35				4	7
		4	91				7	25				6	16				3	8				4	10				5	4
		5	12				8	14				7	5				4	4				5	6			Brain 8	1	23	14.25
		6	6			Brain 4	1	18	22.375			8	4			Brain 7	1	14	10		Brain 6	1	12	8.5			2	15
		7	5				2	34			Brain 4	1	5	9.5			2	6				2	4				3	13
		8	27				3	29				2	9			Brain 8	1	8	6			3	15				4	6
	Brain 4	1	18	15.4444			4	18				3	21				2	4				4	3
		2	12				5	12				4	4								Brain 7	1	17	13.25
		3	17				6	23				5	7									2	27
		4	30				7	28				6	6									3	5
		5	20				8	17				7	10									4	4
		6	6			Brain 5	1	24	21.8571			8	14								Brain 8	1	7	7
		7	8				2	22			Brain 5	1	5	10.375
		8	13				3	23				2	6
		9	15				4	34				3	9
	Brain 5	1	12	18.625			5	15				4	21
		2	24				6	17				5	11
		3	19				7	18				6	7
		4	15			Brain 6	1	16	21			7	8
		5	16				2	19				8	16
		6	23				3	17			Brain 6	1	9	9.125
		7	21				4	20				2	4
		8	19				5	29				3	10
	Brain 6	1	15	14.5714			6	24				4	17
		2	10				7	25				5	5
		3	13				8	18				6	10
		4	16			Brain 7	1	27	24			7	12
		5	20				2	22				8	6
		6	9				3	25			Brain 7	1	11	10.125
		7	19				4	37				2	9
	Brain 7	1	23	14.5714			5	30				3	16
		2	20				6	8				4	6
		3	14				7	19				5	7
		4	5				8	24				6	5
		5	25			Brain 8	1	34	20.8571			7	20
		6	10				2	13				8	7
		7	5				3	16			Brain 8	1	9	8.75
	Brain 8	1	8	18.875			4	20				2	10
		2	24				5	27				3	7
		3	35				6	15				4	13
		4	21				7	21				5	6
		5	25									6	11
		6	23									7	9
		7	8									8	5
		8	7
																															summary	CI	SEM	SD
	Mean			18.5297		Mean			21.1429		Mean			9.51562		Mean			7.20833		Mean			13.5057		Mean			15.9042		MEL	18.5297	1.32839	3.75726
				3.75726					2.67389					0.689324					2.9148					5.21779					4.51216		SEP	21.1429	0.945363	2.67389
				2.82843					2.82843					2.82843					2.82843					2.82843					2.82843		TRO	9.51562	0.243713	0.689324
				1.32839					0.945363					0.243713					1.03054					1.84477					1.59529		PAU	7.20833	1.03054	2.9148
																															WILL	13.5057	1.84477	5.21779
				18,5 ± 1,3					21,1 ± 0,9					9,5 ± 0,2					7,2 ± 1,0					13,5 ± 1,8					15,9 ± 1,6		STU	15.9042	1.59529	4.51216
larval brains_clustering index
transinfected larval brains
	wAu STC	56				wWil STC	56
		clusters	N of infected cells	average per brain lobe			clusters	N of infected cells	average per brain lobe			wAu STC	wWil Will	wWil STC
	Brain 1	1	41	25.7143		Brain 1	1	10	10.8571			25.7143	21.6667	10.8571
		2	11				2	6
		3	19				3	7
		4	14				4	6					9.14286
		5	35				5	17
		6	37				6	19
		7	23				7	11
	Brain 2	1	9	21		Brain 2	1	5	9			21		9
		2	16				2	6
		3	25				3	9
		4	30				4	5					13.2857
		5	27				5	10
		6	12				6	17
		7	28				7	11
	Brain 3	1	21	19.5714		Brain 3	1	4	8.42857			19.5714		8.42857
		2	18				2	9
		3	11				3	8
		4	19				4	7					19
		5	32				5	9					16.2
		6	13				6	14
		7	23				7	8
	Brain 4	1	22	22.5714		Brain 4	1	16	12.4286			22.5714		12.4286
		2	25				2	7
		3	15				3	11					8.5
		4	26				4	6
		5	24				5	8
		6	40				6	15
		7	6				7	24					13.25
	Brain 5	1	20	22		Brain 5	1	7	11.5714			22		11.5714
		2	29				2	10
		3	19				3	8
		4	31				4	13					7
		5	16				5	15
		6	19				6	7					10.1
		7	20				7	21
	Brain 6	1	13	17.7143		Brain 6	1	4	12.8571			17.7143	12.7	12.8571
		2	12				2	20
		3	20				3	13
		4	26				4	12
		5	17				5	21
		6	21				6	8
		7	15				7	12
	Brain 7	1	25	21.5714		Brain 7	1	5	9.14286			21.5714		9.14286
		2	27				2	7
		3	24				3	12
		4	32				4	14
		5	15				5	9
		6	8				6	11
		7	20				7	6
	Brain 8	1	21	19.4286		Brain 8	1	4	8.71429			19.4286		8.71429
		2	22				2	4
		3	24				3	11				18.3		9.01
		4	15				4	10
		5	18				5	9				21.2		8.8
		6	19				6	13
		7	17				7	10
												summary	CI	SEM	SD
												wAu STC	21.1964	0.85584	2.42068
	Mean			21.1964		Mean			10.375			wWil Willistoni	13.5057	1.84477	5.21779
				2.42068					1.77271			wWil STC	10.375	0.626747	1.77271
				2.82843					2.82843
				0.85584					0.626747
				21,2 ± 0,8					10,4 ± 0,6
larval brains_Neuroblast inf titer
	MEL					SPT					TRO					PAU					WILL					STV
		3rd instar larvae					3rd instar larvae					3rd instar larvae					3rd instar larvae					3rd instar larvae					3rd instar larvae				summary	CI	SEM	SD
		Wolb area, um2	Neuroblast area, um2	Wolb area/Neurob area			Wolb area, um2	Neuroblast area, um2	Wolb area/Neurob area			Wolb area, um2	Neuroblast area, um2	Wolb area/Neurob area			Wolb area, um2	Neuroblast area, um2	Wolb area/Neurob area			Wolb area, um2	Neuroblast area, um2	Wolb area/Neurob area			Wolb area, um2	Neuroblast area, um2	Wolb area/Neurob area		MEL	0.764458	0.0321392	0.101633
	Neuroblast 1	56	63	0.888889		Neuroblast 1	14	73	0.191781		Neuroblast 1	15	58	0.258621		Neuroblast 1	26	87	0.298851		Neuroblast 1	8	76	0.105263		Neuroblast 1	65	82	0.792683		SEP	0.302888	0.0248137	0.0784677
	Neuroblast 2	37	46	0.804348		Neuroblast 2	19	69	0.275362		Neuroblast 2	8	72	0.111111		Neuroblast 2	62	81	0.765432		Neuroblast 2	64	81	0.790123		Neuroblast 2	59	73	0.808219		TRO	0.137177	0.0168607	0.0533182
	Neuroblast 3	24	43	0.55814		Neuroblast 3	24	74	0.324324		Neuroblast 3	9	73	0.123288		Neuroblast 3	45	60	0.75		Neuroblast 3	39	77	0.506494		Neuroblast 3	51	68	0.75		PAU	0.51033	0.0865185	0.273595
	Neuroblast 4	34	42	0.809524		Neuroblast 4	23	66	0.348485		Neuroblast 4	8	75	0.106667		Neuroblast 4	23	74	0.310811		Neuroblast 4	45	68	0.661765		Neuroblast 4	49	64	0.765625		WILL	0.568958	0.0795532	0.251569
	Neuroblast 5	46	66	0.69697		Neuroblast 5	14	72	0.194444		Neuroblast 5	14	78	0.179487		Neuroblast 5	8	72	0.111111		Neuroblast 5	48	65	0.738462		Neuroblast 5	61	78	0.782051		STU	0.765872	0.0165034	0.0521884
	Neuroblast 6	65	77	0.844156		Neuroblast 6	21	72	0.291667		Neuroblast 6	6	75	0.08		Neuroblast 6	65	82	0.792683		Neuroblast 6	58	72	0.805556		Neuroblast 6	67	81	0.82716
	Neuroblast 7	48	66	0.727273		Neuroblast 7	16	48	0.333333		Neuroblast 7	5	63	0.0793651		Neuroblast 7	57	74	0.77027		Neuroblast 7	16	80	0.2		Neuroblast 7	56	76	0.736842
	Neuroblast 8	49	60	0.816667		Neuroblast 8	23	71	0.323944		Neuroblast 8	10	64	0.15625		Neuroblast 8	14	68	0.205882		Neuroblast 8	28	66	0.424242		Neuroblast 8	47	69	0.681159
	Neuroblast 9	57	68	0.838235		Neuroblast 9	26	56	0.464286		Neuroblast 9	9	60	0.15		Neuroblast 9	27	73	0.369863		Neuroblast 9	54	73	0.739726		Neuroblast 9	53	77	0.688312
	Neuroblast 10	35	53	0.660377		Neuroblast 10	18	64	0.28125		Neuroblast 10	8	63	0.126984		Neuroblast 10	59	81	0.728395		Neuroblast 10	56	78	0.717949		Neuroblast 10	62	75	0.826667
	Mean			0.764458		Mean			0.302888		Mean			0.137177		Mean			0.51033		Mean			0.568958		Mean			0.765872
				0.101633					0.0784677					0.0533182					0.273595					0.251569					0.0521884
				3.16228					3.16228					3.16228					3.16228					3.16228					3.16228
				0.0321392					0.0248137					0.0168607					0.0865185					0.0795532					0.0165034
				0,76 ± 0,03					0,3 ± 0,02					0,14 ± 0,02					0,51 ± 0,08					0,57 ± 0,08					0,77 ± 0,02
[truncated: 3 more columns]

## Sheet: Figure 2, 4, S5_Soma
ovaries_titer
	MEL					SPT					TROP					PAU					WILL					STV					summary	RI	SEM	SD			Tukey HSD results
		stage 3-6					stage 3-6					stage 3-6					stage 3-6					stage 3-6					stage 3-6				H2 int	0.444666		0.0775844										MEL	SEP	TRO	PAU	WILL	STU
		N of cells	N of infected	Nnoninf/Nc			N of cells	N of infected	Nnoninf/Nc			N of cells	N of infected	Nnoninf/Nc			N of cells	N of infected	Nnoninf/Nc			N of cells	N of infected	Nnoninf/Nc			N of cells	N of infected	Nnoninf/Nc		SEPT	0.364429		0.060202			treatments	Tukey HSD	Tukey HSD	Tukey HSD				0.48	0.372549	0.315789	0.74359	0.767442	1
	ovary 1	50	26	0.48		ovary 1	51	32	0.372549		ovary 1	38	26	0.315789		ovary 1	39	10	0.74359		ovary 1	43	10	0.767442		ovary 1	41	0	1		TROP	0.262176		0.0756494			pair	Q statistic	p-value	inferfence				0.380952	0.271429	0.272727	0.916667	0.875	1
	ovary 2	42	26	0.380952		ovary 2	70	51	0.271429		ovary 2	55	40	0.272727		ovary 2	36	3	0.916667		ovary 2	32	4	0.875		ovary 2	39	0	1		PAU	0.845933		0.077363			A vs B	40898	0.0584120	insignificant				0.56	0.425532	0.327273	0.764706	0.794872	1
	ovary 3	50	22	0.56		ovary 3	47	27	0.425532		ovary 3	55	37	0.327273		ovary 3	34	8	0.764706		ovary 3	39	8	0.794872		ovary 3	46	0	1		WILL	0.838564		0.0417397			A vs C	93018	0.0010053	** p<0.01				0.363636	0.4375	0.190476	0.864407	0.857143	1
	ovary 4	44	28	0.363636		ovary 4	64	36	0.4375		ovary 4	42	34	0.190476		ovary 4	59	8	0.864407		ovary 4	42	6	0.857143		ovary 4	44	0	1		STU	1		0			A vs D	204533	0.0010053	** p<0.01				0.333333	0.405405	0.316667	0.865672	0.864865	1
	ovary 5	45	30	0.333333		ovary 5	74	44	0.405405		ovary 5	60	41	0.316667		ovary 5	67	9	0.865672		ovary 5	37	5	0.864865		ovary 5	64	0	1								A vs E	200777	0.0010053	** p<0.01				0.414634	0.422222	0.170213	0.971429	0.836735	1
	ovary 6	41	24	0.414634		ovary 6	45	26	0.422222		ovary 6	47	39	0.170213		ovary 6	35	1	0.971429		ovary 6	49	8	0.836735		ovary 6	40	0	1								A vs F	283063	0.0010053	** p<0.01				0.461538	0.273973	0.387755	0.816667	0.836364	1
	ovary 7	52	28	0.461538		ovary 7	73	53	0.273973		ovary 7	49	30	0.387755		ovary 7	60	11	0.816667		ovary 7	55	9	0.836364		ovary 7	43	0	1								B vs C	52120	0.0066835	** p<0.01				0.4	0.363636	0.215686	0.75	0.794118	1
	ovary 8	50	30	0.4		ovary 8	44	28	0.363636		ovary 8	51	40	0.215686		ovary 8	36	9	0.75		ovary 8	34	7	0.794118		ovary 8	68	0	1								B vs D	245431	0.0010053	** p<0.01				0.533333	0.333333	0.163265	0.847826	0.857143	1
	ovary 9	45	21	0.533333		ovary 9	45	30	0.333333		ovary 9	49	41	0.163265		ovary 9	46	7	0.847826		ovary 9	42	6	0.857143		ovary 9	71	0	1								B vs E	241675	0.0010053	** p<0.01				0.519231	0.33871	0.261905	0.918367	0.901961	1
	ovary 10	52	25	0.519231		ovary 10	62	41	0.33871		ovary 10	42	31	0.261905		ovary 10	49	4	0.918367		ovary 10	51	5	0.901961		ovary 10	51	0	1								B vs F	323961	0.0010053	** p<0.01
		471					575					488					461					424					507										C vs D	297551	0.0010053	** p<0.01
	Mean			0.444666					0.364429					0.262176					0.845933					0.838564					1								C vs E	293795	0.0010053	** p<0.01
	SD			0.0775844					0.060202					0.0756494					0.077363					0.0417397					0								C vs F	376082	0.0010053	** p<0.01
	sqrt (N)			3.16228					3.16228					3.16228					3.16228					3.16228					3.16228								D vs E	0.3756	0.8999947	insignificant
	SEM			0.0245343					0.0190375					0.0239224					0.0244643					0.0131993					0								D vs F	78531	0.0010053	** p<0.01
																																					E vs F	82287	0.0010053	** p<0.01
larval ovaries_titer																																												MEL	SEP	TRO	PAU	WILL	STU
soma	MEL					SPT					TROP					PAU					WILL					STV					summary	RI	SEM	SD										0.277778	0.0909091	0.117647	0.571429	0.851852	1
		stage 3-6					stage 3-6					stage 3-6					stage 3-6					stage 3-6					stage 3-6																	0.388889	0.166667	0.277778	0.6	0.785714	1
		N of cells	N of infected	Nnoninf/Nc			N of cells	N of infected	Nnoninf/Nc			N of cells	N of infected	Nnoninf/Nc			N of cells	N of infected	Nnoninf/Nc			N of cells	N of infected	Nnoninf/Nc			N of cells	N of infected	Nnoninf/Nc															0.354839	0.115385	0.333333	0.766667	0.857143	1
	ovary 1	18	13	0.277778		ovary 1	22	20	0.0909091		ovary 1	17	15	0.117647		ovary 1	14	6	0.571429		ovary 1	27	4	0.851852		ovary 1	31	0	1															0.261905	0.25	0.130435	0.823529	0.826087	1
	ovary 2	18	11	0.388889		ovary 2	24	20	0.166667		ovary 2	18	13	0.277778		ovary 2	10	4	0.6		ovary 2	42	9	0.785714		ovary 2	35	0	1															0.314286	0.15625	0.192308	0.888889	0.75	1
	ovary 3	31	20	0.354839		ovary 3	26	23	0.115385		ovary 3	18	12	0.333333		ovary 3	30	7	0.766667		ovary 3	49	7	0.857143		ovary 3	24	0	1															0.764706	0.3	0.222222	0.525	0.666667	1
	ovary 4	42	31	0.261905		ovary 4	16	12	0.25		ovary 4	23	20	0.130435		ovary 4	17	3	0.823529		ovary 4	23	4	0.826087		ovary 4	16	0	1		STU	1		0										0.6	0.26087	0.166667	0.612903	0.75	1
	ovary 5	35	24	0.314286		ovary 5	32	27	0.15625		ovary 5	26	21	0.192308		ovary 5	27	3	0.888889		ovary 5	32	8	0.75		ovary 5	21	0	1		WILL	0.780933		0.0635923										0.552632	0.2	0.1875	0.740741	0.76	1
	ovary 6	34	8	0.764706		ovary 6	20	14	0.3		ovary 6	18	14	0.222222		ovary 6	40	19	0.525		ovary 6	24	8	0.666667		ovary 6	16	0	1		PAU	0.691145		0.13156										0.29	0.11	0.21	0.72	0.79	1
	ovary 7	25	10	0.6		ovary 7	23	17	0.26087		ovary 7	24	20	0.166667		ovary 7	31	12	0.612903		ovary 7	16	4	0.75		ovary 7	28	0	1		TRO	0.203486		0.0728713										0.32	0.19	0.16	0.65	0.81	1
	ovary 8	38	17	0.552632		ovary 8	30	24	0.2		ovary 8	32	26	0.1875		ovary 8	27	7	0.740741		ovary 8	25	6	0.76		ovary 8	25	0	1		SEP	0.19251		0.0735256
	ovary 9					ovary 9					ovary 9					ovary 9					ovary 9					ovary 9					MEL	0.439379		0.180246
	ovary 10					ovary 10					ovary 10					ovary 10					ovary 10					ovary 10
		241					193					176					196					238					196
	Mean			0.439379					0.19251					0.203486					0.691145					0.780933					1
	SD			0.180246					0.0735256					0.0728713					0.13156					0.0635923					0
	sqrt (N)			3.16228					3.16228					3.16228					3.16228					3.16228					3.16228
	SEM			0.0569987					0.0232508					0.0230439					0.041603					0.0201096					0
																																												MEL	SEP	TRO	PAU	WILL	STU
PGCs region_titer																																												0.722222	0.228571	0.117647	0.96875	1	1
soma	MEL					SPT					TROP					PAU					WILL					STV					summary	RI	SEM	SD										0.352941	0.333333	0.151515	0.933333	1	1
		stage 3-6					stage 3-6					stage 3-6					stage 3-6					stage 3-6					stage 3-6				MEL	0.3875		0.179777										0.25	0.107143	0.333333	0.967742	0.965517	0.966667
		N of cells	N of infected	Nnoninf/Nc			N of cells	N of infected	Nnoninf/Nc			N of cells	N of infected	Nnoninf/Nc			N of cells	N of infected	Nnoninf/Nc			N of cells	N of infected	Nnoninf/Nc			N of cells	N of infected	Nnoninf/Nc		SEP	0.158194		0.0942056										0.322581	0.142857	0.354839	0.966667	1	1
	embryo 1	36	10	0.722222		embryo 1	35	27	0.228571		embryo 1	34	30	0.117647		embryo 1	32	1	0.96875		embryo 1	29	0	1		embryo 1	31	0	1		TRO	0.224682		0.0861589										0.34375	0.172414	0.258065	1	0.96875	1
	embryo 2	34	22	0.352941		embryo 2	33	22	0.333333		embryo 2	33	28	0.151515		embryo 2	30	2	0.933333		embryo 2	30	0	1		embryo 2	29	0	1		PAU	0.975395		0.0234231										0.606061	0.0333333	0.15625	1	1	1
	embryo 3	32	24	0.25		embryo 3	28	25	0.107143		embryo 3	30	20	0.333333		embryo 3	31	1	0.967742		embryo 3	29	1	0.965517		embryo 3	30	1	0.966667		WILL	0.987877		0.0167608										0.212121	0.176471	0.2	0.966667	0.96875	1
	embryo 4	31	21	0.322581		embryo 4	28	24	0.142857		embryo 4	31	20	0.354839		embryo 4	30	1	0.966667		embryo 4	31	0	1		embryo 4	29	0	1		STU	0.995833		0.0117851										0.290323	0.0714286	0.225806	1	1	1
	embryo 5	32	21	0.34375		embryo 5	29	24	0.172414		embryo 5	31	23	0.258065		embryo 5	29	0	1		embryo 5	32	1	0.96875		embryo 5	30	0	1															0.533333	0.166667	0.28125	0.966667	1	1
	embryo 6	33	13	0.606061		embryo 6	30	29	0.0333333		embryo 6	32	27	0.15625		embryo 6	31	0	1		embryo 6	30	0	1		embryo 6	31	0	1															0.393939	0.0689655	0.193548	1	0.965517	1
	embryo 7	33	26	0.212121		embryo 7	34	28	0.176471		embryo 7	30	24	0.2		embryo 7	30	1	0.966667		embryo 7	32	1	0.96875		embryo 7	32	0	1
	embryo 8	31	22	0.290323		embryo 8	28	26	0.0714286		embryo 8	31	24	0.225806		embryo 8	32	0	1		embryo 8	31	0	1		embryo 8	30	0	1
	embryo 9	30	14	0.533333		embryo 9	30	25	0.166667		embryo 9	32	23	0.28125		embryo 9	30	1	0.966667		embryo 9	32	0	1		embryo 9	29	0	1
	embryo 10	33	20	0.393939		embryo 10	29	27	0.0689655		embryo 10	31	25	0.193548		embryo 10	31	0	1		embryo 10	29	1	0.965517		embryo 10	32	0	1
		325					304					315					306					305					303
	Mean			0.402727					0.150118					0.227225					0.976983					0.986853					0.996667
	SD			0.165068					0.0878788					0.078929					0.0223529					0.0170063					0.0105409
	sqrt (N)			3.16228					3.16228					3.16228					3.16228					3.16228					3.16228
	SEM			0.0521992					0.0277897					0.0249595					0.00706862					0.00537786					0.00333333
ovaries_titer
ImageJ qantification	MEL					SPT					TROP					PAU					WILL					STV
		stage 3					stage 3					stage 3					stage 3					stage 3					stage 3
		Egg ch. area, um2	Inf. Area, um2	Inf./Egg ch.			Egg ch. area, um2	Inf. Area, um2	Inf./Egg ch.			Egg ch. area, um2	Inf. Area, um2	Inf./Egg ch.			Egg ch. area, um2	Inf. Area, um2	Inf./Egg ch.			Egg ch. area, um2	Inf. Area, um2	Inf./Egg ch.			Egg ch. area, um2	Inf. Area, um2	Inf./Egg ch.
	ovary 1	1211	128.3	0.105945		ovary 1	1172	71	0.0605802		ovary 1	1578	114.1	0.0723067		ovary 1	947	262	0.276663		ovary 1	1878	181.3	0.0965389		ovary 1	706.7	183.4	0.259516
	ovary 2	2344	154.3	0.0658276		ovary 2	1610	242.8	0.150807		ovary 2	1875	115.8	0.06176		ovary 2	593	161	0.271501		ovary 2	712	62.6	0.0879213		ovary 2	1819	144.4	0.0793843
	ovary 3	2041	105.3	0.0515924		ovary 3	1530	98.2	0.064183		ovary 3	2161	159.1	0.0736233		ovary 3	473.1	311.7	0.658846		ovary 3	1234	210.1	0.170259		ovary 3	2037	177.5	0.0871379
	ovary 4	834.2	34	0.0407576		ovary 4	1967	182	0.0925267		ovary 4	3428	159.5	0.0465286		ovary 4	890	348.1	0.391124		ovary 4	498	153.2	0.307631		ovary 4	833.7	274.8	0.329615
	ovary 5	709.5	55.3	0.0779422		ovary 5	3117	49.4	0.0158486		ovary 5	2319	105.5	0.0454937		ovary 5	1232	277.1	0.224919		ovary 5	1742	193.2	0.110907		ovary 5	469.8	205.7	0.437846
	ovary 6	458	25.2	0.0550218		ovary 6	1194	60.2	0.0504188		ovary 6	4787	205.8	0.0429914		ovary 6	593	296.2	0.499494		ovary 6	1048	240.2	0.229198		ovary 6	1051	132.5	0.12607
	ovary 7	958	76	0.0793319		ovary 7	1882	188.4	0.100106		ovary 7	965	123	0.127461		ovary 7	871	279.2	0.320551		ovary 7	1721	301.2	0.175015		ovary 7	707.6	263.5	0.372386
	ovary 8	2259	90.7	0.0401505		ovary 8	1679	86.1	0.0512805		ovary 8	1697	108.8	0.0641131		ovary 8	1895	246.4	0.130026		ovary 8	890	297.8	0.334607		ovary 8	525	70.7	0.134667
	ovary 9	884	40.8	0.0461538		ovary 9	1366	67.8	0.049634		ovary 9	1141	155.8	0.136547		ovary 9	791.3	356.7	0.450777		ovary 9	2100	281.2	0.133905		ovary 9	829.4	81	0.097661
	ovary 10	476	19.7	0.0413866		ovary 10	1628	114	0.0700246		ovary 10	2125	90.1	0.0424		ovary 10	1238	270.1	0.218174		ovary 10	785	194.3	0.247516		ovary 10	465	187.5	0.403226
	Mean			0.060411					0.070541					0.0713225					0.344208					0.18935					0.232751
	SD			0.021697					0.0367338					0.0341182					0.157433					0.0874072					0.143255
	sqrt (N)			3.16228					3.16228					3.16228					3.16228					3.16228					3.16228
	SEM			0.00686118					0.0116162					0.0107891					0.0497846					0.0276406					0.0453012

## Sheet: Figure 2, 4, S5_Nurse cells
	ovaries_nurse cells_titer
	ImageJ qantification	MEL					SPT					TROP					PAU					WILL					STV					wAu in STC					wWil in STC
			stage 3					stage 3					stage 3					stage 3					stage 3					stage 3					stage 3					stage 3
			Egg. ch. area, um2	Inf. Area, um2	Inf./Egg ch.	%		Egg ch. area, um2	Inf. Area, um2	Inf./Egg ch.			Egg ch. area, um2	Inf. Area, um2	Inf./Egg ch.			Egg ch. area, um2	Inf. Area, um2	Inf./Egg ch.			Egg ch. area, um2	Inf. Area, um2	Inf./Egg ch.			Egg ch. area, um2	Inf. Area, um2	Inf./Egg ch.			Egg ch. area, um2	Inf. Area, um2	Inf./Egg ch.			Egg ch. area, um2	Inf. Area, um2	Inf./Egg ch.
		ovary 1	7883	462	0.0586071	5.86071	ovary 1	6906	164	0.0237475	2.37475	ovary 1	6273	257	0.0409692	4.09692	ovary 1	2954	658	0.222749	22.2749	ovary 1	5106	921	0.180376	18.0376	ovary 1	3762	573	0.152313	15.2313	ovary 1	9043	637	0.0704412	7.04412	ovary 1	6232	806	0.129332	12.9332
		ovary 2	8143	509	0.0625077	6.25077	ovary 2	6516	246	0.0377532	3.77532	ovary 2	9798	324	0.033068	3.3068	ovary 2	8039	957	0.119045	11.9045	ovary 2	6324	1324	0.209361	20.9361	ovary 2	5701	695	0.121908	12.1908	ovary 2	8093	1287	0.159026	15.9026	ovary 2	12476	716	0.0573902	5.73902
		ovary 3	11360	266	0.0234155	2.34155	ovary 3	8981	171	0.0190402	1.90402	ovary 3	10178	747	0.0733936	7.33936	ovary 3	5376	928	0.172619	17.2619	ovary 3	6903	1577	0.228451	22.8451	ovary 3	4653	773	0.166129	16.6129	ovary 3	13696	2456	0.179322	17.9322	ovary 3	5576	959	0.171987	17.1987
		ovary 4	7276	190	0.0261132	2.61132	ovary 4	6863	150	0.0218563	2.18563	ovary 4	8348	645	0.077264	7.7264	ovary 4	5463	1143	0.209226	20.9226	ovary 4	6562	1149	0.175099	17.5099	ovary 4	12353	1314	0.106371	10.6371	ovary 4	6078	874	0.143797	14.3797	ovary 4	11460	1033	0.0901396	9.01396
		ovary 5	6883	540	0.0784542	7.84542	ovary 5	5431	270	0.0497146	4.97146	ovary 5	7760	545	0.070232	7.0232	ovary 5	4546	825	0.181478	18.1478	ovary 5	4094	984	0.240352	24.0352	ovary 5	5523	1536	0.27811	27.811	ovary 5	7239	1246	0.172123	17.2123	ovary 5	4264	390	0.0914634	9.14634
		ovary 6	8520	279	0.0327465	3.27465	ovary 6	3853	112	0.0290683	2.90683	ovary 6	5250	382	0.0727619	7.27619	ovary 6	9067	1046	0.115363	11.5363	ovary 6	4107	758	0.184563	18.4563	ovary 6	8033	1587	0.19756	19.756	ovary 6	7194	1817	0.252572	25.2572	ovary 6	5857	1036	0.176882	17.6882
		Mean			0.046974	4.6974				0.0301967	3.01967				0.0612814	6.12814				0.17008	17.008				0.203034	20.3034				0.170399	17.0399				0.16288	16.288				0.119533	11.9533
		SD			0.0226284	2.26284				0.0116185	1.16185				0.0190926	1.90926				0.0448135	4.48135				0.0272529	2.72529				0.0618637	6.18637				0.0588631	5.88631				0.0482701	4.82701
		sqrt (N)			2.44949	2.44949				2.44949	2.44949				2.44949	2.44949				2.44949	2.44949				2.44949	2.44949				2.44949	2.44949				2.44949	2.44949				2.44949	2.44949
		SEM			0.009238	0.9238				0.00474322	0.474322				0.00779454	0.779454				0.0182951	1.82951				0.011126	1.1126				0.0252558	2.52558				0.0240307	2.40307				0.0197062	1.97062
		MEL	4.6974	0.9238
		SPT	3.01967	0.474322
		TRO	6.12814	0.779454
		PAU	17.008	1.82951
		WIL	20.3034	1.1126
		STV	17.0399	2.52558
		wAu in STC	16.288	2.40307
		wWil in WIL	20.3034	1.1126
		wWil in STC	11.9533	1.97062

## Sheet: Figure 3
	Wolbachia titer in embryos		EARLY						MID						LATE
		Embryo N	MEL	TRO	SEP	PAU	WILL	STU	MEL	TRO	SEP	PAU	WILL	STU	MEL	TRO	SEP	PAU	WILL	STU
		1
		2
		3
		4
		5
		EARLY	MEL			TRO			SPT			PAU			WILL			STV
		Embryo N	Wolb, area	Embryo, area	ratio, %	Wolb, area	Embryo, area	ratio, %	Wolb, area	Embryo, area	ratio, %	Wolb, area	Embryo, area	ratio, %	Wolb, area	Embryo, area	ratio, %	Wolb, area	Embryo, area	ratio, %
		1	14339	1135603	1.26268	13925	785790	1.7721	59034	786432	7.50656	59987	786432	7.62774	31365	786432	3.98827	37329	684460	5.45379
		2	38741	1256445	3.08338	18004	786432	2.28933	69693	786432	8.86192	42298	786432	5.37847	20336	786432	2.58586	62696	570701	10.9858
		3	32179	1604415	2.00565	23978	786432	3.04896	66202	662031	9.99983	34995	786432	4.44984	26094	690206	3.78061	66337	786432	8.43519
		4	37941	1529292	2.48095	10676	612093	1.74418	36222	577418	6.2731	46791	786432	5.94978	42648	564306	7.5576	86134	786432	10.9525
		5	7601	711232	1.06871	6802	677930	1.00335	56404	643241	8.76872	65633	786432	8.34567	39748	619788	6.41316	54336	786432	6.90918
		MID	MEL			TRO			SPT			PAU			WILL			STV
		Embryo N	Wolb, area	Embryo, area	ratio, %	Wolb, area	Embryo, area	ratio, %	Wolb, area	Embryo, area	ratio, %	Wolb, area	Embryo, area	ratio, %	Wolb, area	Embryo, area	ratio, %	Wolb, area	Embryo, area	ratio, %
		1	27329	1411891	1.93563	8825	786432	1.12216	40937	639932	6.39709	13841	1519384	0.910961	2909	685063	0.424632	5146	709783	0.72501
		2	32099	834550	3.84626	9507	646966	1.46947	36051	610343	5.90668	11896	1417506	0.83922	4611	600316	0.768095	5835	696432	0.837842
		3	22046	621374	3.54794	8564	786432	1.08897	52230	672214	7.76985	2464	645529	0.381702	3766	580074	0.649228	8904	713151	1.24854
		4	18831	617791	3.04812	9670	786432	1.2296	22020	542438	4.05945	1770	237184	0.746256	3779	658289	0.574064	3979	786432	0.505956
		5	30801	720621	4.27423	12171	720814	1.68851	40392	574162	7.03495	6653	786432	0.845973	5438	637765	0.852665	9381	786432	1.19286
		LATE	MEL			TRO			SPT			PAU			WILL			STV
		Embryo N	Wolb, area	Embryo, area	ratio, %	Wolb, area	Embryo, area	ratio, %	Wolb, area	Embryo, area	ratio, %	Wolb, area	Embryo, area	ratio, %	Wolb, area	Embryo, area	ratio, %	Wolb, area	Embryo, area	ratio, %
		1	15798	1300533	1.21473	22938	1207847	1.89908	55304	670859	8.24376	4207	1387301	0.303251	1323	542298	0.243962	1607	709051	0.226641
		2	44289	1388486	3.18973	14823	1079638	1.37296	58091	596251	9.74271	1776	1314809	0.135077	1864	704376	0.264631	2630	627551	0.419089
		3	41068	744507	5.51613	19414	1403981	1.38278	34756	623251	5.57657	1995	1348644	0.147926	1386	616938	0.224658	2479	624501	0.396957
		4	21578	697626	3.09306	14714	1537141	0.957232	53000	662688	7.99773	3628	1409713	0.257357	1169	646368	0.180857	1776	623497	0.284845
		5	34603	702058	4.9288	16997	1365787	1.24448	42369	727058	5.82746	2411	1013261	0.237945	1899	509778	0.372515	1675	658288	0.254448

## Sheet: Figure 6
larval brains_NBs
transinfected	wAu in STC					wWil in willistoni					wWil in STC																wAu STC	wWil Will	wWil STC
		3rd instar larvae					3rd instar larvae					3rd instar larvae															0.209302	0.933333	0.35
		N of cells	N of infected	Nui/Nc			N of cells	N of infected	Nui/Nc			N of cells	N of infected	Nui/Nc													0.434783	0.981481	0.375
	brain 1	43	34	0.209302		brain 1	45	3	0.933333		brain 1	40	26	0.35		summary	RI	SEM	SD								0.388889	0.928571	0.285714
	brain 2	23	13	0.434783		brain 2	54	1	0.981481		brain 2	24	15	0.375		wWil in willistoni	0.914113		0.0454986								0.653846	0.921053	0.428571
	brain 3	36	22	0.388889		brain 3	42	3	0.928571		brain 3	21	15	0.285714		wAu in simulans	0.395905		0.160187								0.611111	0.878049	0.361111
	brain 4	26	9	0.653846		brain 4	38	3	0.921053		brain 4	35	20	0.428571		wWil in simulans	0.378713		0.0936818								0.151515	0.843137	0.611111
	brain 5	18	7	0.611111		brain 5	41	5	0.878049		brain 5	36	23	0.361111													0.333333	0.84375	0.3125
	brain 6	33	28	0.151515		brain 6	51	8	0.843137		brain 6	54	21	0.611111													0.5	0.930233	0.304348
	brain 7	30	20	0.333333		brain 7	32	5	0.84375		brain 7	32	22	0.3125													0.354839	0.956522	0.416667
	brain 8	26	13	0.5		brain 8	43	3	0.930233		brain 8	23	16	0.304348													0.321429	0.925	0.342105
	brain 9	31	20	0.354839		brain 9	46	2	0.956522		brain 9	24	14	0.416667
	brain 10	28	19	0.321429		brain 10	40	3	0.925		brain 10	38	25	0.342105
		294					432					327
	Mean			0.395905		Mean			0.914113		Mean			0.378713
				0.160187					0.0454986					0.0936818
				3.16228					3.16228					3.16228
				0.0506556					0.0143879					0.0296248
larval brains
transinfected	wAu in STC					wWil in willistoni					wWil in STC
		3rd instar larvae					3rd instar larvae					3rd instar larvae															wAu STC	wWil Will	wWil STC
		N of cells	N of infected	Nui/Nc			N of cells	N of infected	Nui/Nc			N of cells	N of infected	Nui/Nc		summary	RI	SEM	SD								0.010989	1	0.0655738
	brain 1	91	90	0.010989		brain 1	89	1	0.988764		brain 1	61	57	0.0655738		wWil in willistoni	0.852606		0.154119								0.0185185	0.811594	0.15
	brain 2	108	106	0.0185185		brain 2	69	13	0.811594		brain 2	60	51	0.15		wAu in simulans	0.0338104		0.0160733								0.0447761	0.910448	0.0819672
	brain 3	67	64	0.0447761		brain 3	67	6	0.910448		brain 3	61	56	0.0819672		wWil in simulans	0.07866		0.0306776								0.0327869	0.581081	0.0851064
	brain 4	61	59	0.0327869		brain 4	74	31	0.581081		brain 4	47	43	0.0851064													0.0169492	0.958763	0.0540541
	brain 5	59	58	0.0169492		brain 5	97	4	0.958763		brain 5	37	35	0.0540541													0.0517241	0.584615	0.0990991
	brain 6	58	55	0.0517241		brain 6	65	27	0.584615		brain 6	111	100	0.0990991													0.0454545	0.826087	0.0666667
	brain 7	44	42	0.0454545		brain 7	69	12	0.826087		brain 7	45	42	0.0666667													0.05	0.936709	0.0344828
	brain 8	60	57	0.05		brain 8	79	5	0.936709		brain 8	58	56	0.0344828													0.0185185	0.953125	0.0727273
	brain 9	54	53	0.0185185		brain 9	64	3	0.953125		brain 9	55	51	0.0727273													0.0483871	0.963636	0.0769231
	brain 10	62	59	0.0483871		brain 10	55	2	0.963636		brain 10	39	36	0.0769231
		664					728					574
	Mean			0.0338104		Mean			0.851482		Mean			0.07866
				0.0160733					0.152962					0.0306776
				3.16228					3.16228					3.16228
				0.00508283					0.0483708					0.00970111
ovaries_RI
transinfected	wAu in STC					wWil in willistoni					wWil in STC																wAu STC	wWil Will	wWil STC		wAu STC	wWil Will	wWil STC
		3rd instar larvae					3rd instar larvae					3rd instar larvae															0.5	0.767442	0.466667		0.5	0.232558	0.533333
		N of cells	N of infected	Nui/Nc			N of cells	N of infected	Nui/Nc			N of cells	N of infected	Nui/Nc													0.333333	0.875	0.71875		0.666667	0.125	0.28125
	ovary 1	74	37	0.5		ovary 1	43	10	0.767442		ovary 1	30	16	0.466667		summary	RI	SEM	SD								0.456522	0.794872	0.787234		0.543478	0.205128	0.212766
	ovary 2	27	18	0.333333		ovary 2	32	4	0.875		ovary 2	32	9	0.71875		wWil in willistoni	0.838564		0.0417397								0.142857	0.857143	0.591837		0.857143	0.142857	0.408163
	ovary 3	46	25	0.456522		ovary 3	39	8	0.794872		ovary 3	47	10	0.787234		wAu in simulans	0.361833		0.110722								0.457143	0.864865	0.423077		0.542857	0.135135	0.576923
	ovary 4	28	24	0.142857		ovary 4	42	6	0.857143		ovary 4	49	20	0.591837		wWil in simulans	0.610965		0.144788								0.354839	0.836735	0.590909		0.645161	0.163265	0.409091
	ovary 5	35	19	0.457143		ovary 5	37	5	0.864865		ovary 5	26	15	0.423077													0.358491	0.836364	0.839286		0.641509	0.163636	0.160714
	ovary 6	31	20	0.354839		ovary 6	49	8	0.836735		ovary 6	44	18	0.590909													0.323529	0.794118	0.651163		0.676471	0.205882	0.348837
	ovary 7	53	34	0.358491		ovary 7	55	9	0.836364		ovary 7	56	9	0.839286													0.24	0.857143	0.617647		0.76	0.142857	0.382353
	ovary 8	34	23	0.323529		ovary 8	34	7	0.794118		ovary 8	43	15	0.651163													0.451613	0.901961	0.423077		0.548387	0.0980392	0.576923
	ovary 9	25	19	0.24		ovary 9	42	6	0.857143		ovary 9	34	13	0.617647
	ovary 10	31	17	0.451613		ovary 10	51	5	0.901961		ovary 10	26	15	0.423077
		384					424					387
	Mean			0.361833		Mean			0.838564		Mean			0.610965
				0.110722					0.0417397					0.144788
				3.16228					3.16228					3.16228
				0.0350133					0.0131993					0.0457861
ovaries_titer
ImageJ measurements	wAu in STC					WILL					wWil in STC
		stage 3					stage 3					stage 3
		Egg ch. area, um2	Inf. Area, um2	Inf./Egg ch.			Egg ch. area, um2	Inf. Area, um2	Inf./Egg ch.			Egg ch. area, um2	Inf. Area, um2	Inf./Egg ch.
	ovary 1	5443	664.6	0.122102		ovary 1	1878	181.3	0.0965389		ovary 1	1256	133.5	0.10629
	ovary 2	736	316	0.429348		ovary 2	712	62.6	0.0879213		ovary 2	304	74.7	0.245724
	ovary 3	2870	319.8	0.111429		ovary 3	1234	210.1	0.170259		ovary 3	573	57	0.0994764
	ovary 4	1187	100.5	0.0846672		ovary 4	498	153.2	0.307631		ovary 4	1269	139	0.109535
	ovary 5	749.5	388.1	0.517812		ovary 5	1742	193.2	0.110907		ovary 5	4118	147.2	0.0357455
	ovary 6	950	253.8	0.267158		ovary 6	1048	240.2	0.229198		ovary 6	321	46.3	0.144237
	ovary 7	388.9	190.2	0.489072		ovary 7	1721	301.2	0.175015		ovary 7	419	39.9	0.0952267
	ovary 8	896	310	0.345982		ovary 8	890	297.8	0.334607		ovary 8	867.8	76.7	0.0883844
	ovary 9	1191	174.4	0.146432		ovary 9	2100	281.2	0.133905		ovary 9	1056	85	0.0804924
	ovary 10	576	204.5	0.355035		ovary 10	785	194.3	0.247516		ovary 10	946	92	0.0972516
	Mean			0.286904					0.18935		Mean			0.110236
				0.163838					0.0874072					0.0547212
				3.16228					3.16228					3.16228
				0.0518101					0.0276406					0.0173044

## Sheet: Figure S7, S9_GABARAP
																						Analysis with JACOP
Analysis with MOSAIC																						PAU	EARLY embryos										EARLY MID embryos
PAU	EARLY embryos										EARLY MID embryos												sample #	SOMATIC				sample #	PGCs				sample #	SOMATIC				sample #	PGCs							mean values, %
																																														EARLY EMBRYO		EARLY MID EMBRYO
	sample #	SOMATIC				sample #	PGCs				sample #	SOMATIC				sample #	PGCs							bacteria	autophagosomes	contacts of bacteria with autophagosome	%		bacteria	autophagosomes	contacts of bacteria with autophagosome	%		bacteria	autophagosomes	contacts of bacteria with autophagosome	%		bacteria	autophagosomes	contacts of bacteria with autophagosome	%				somatic	PGCs	somatic	PGCs
		strength	threshold	residual	conclusion		strength	threshold	residual	conclusion		strength	threshold	residual	conclusion		strength	threshold	residual	conclusion			2b	185	210	1	0.540541	10c	14	21	0	0	6b	130	393	28	21.5385	11d							MEL	0.939441	0.196078	0.851071
	2b	0.66	0.163	0.0002	interaction, p < 0.0001	10c	0.84	22.9	0.00016	no interaction, p = 0.997	6b	1.78	6.15	0.0005	interaction, p < 0.0001	11d	1.05	30.6	0.0001	no interaction, p = 0.0068			5b	471	460	9	1.91083	12c	17	14	1	5.88235	8b	168	203	27	16.0714	13b							SEP	0.263468	0	0.151393
	5b	0.65	0.132	0.0003	interaction, p < 0.0001	12c	1.2	31.9	0.00014	no interaction, p = 1	8b	2.42	9.17	0.0018	interaction, p < 0.0001	13b	1.25	21.9	0.0002	interaction, p < 0.0001			7b	423	556	15	3.5461	13c	14	8	0	0	11b	313	472	66	21.0863								TRO	0.49733	0	0.821599
	7b	0.38	0.197	8e-05	interaction, p < 0.0001	13c	1.59	19.4	0.0003	no interaction, p = 0.0392	11b	1.79	7.62	0.0003	interaction, p < 0.0001								9b	315	204	4	1.26984	11d	10	13	0	0	11c	250	441	57	22.8								PAU	1.37243	1.45044	22.2588
	9b	0.46	0.194	0.0001	interaction, p < 0.0001	11d	1.05	30.6	0.0001	no interaction, p = 0.0068	11c	2.21	7.09	0.0007	interaction, p < 0.0001								10b	360	189	1	0.277778	13b	73	51	1	1.36986	13	198	670	59	29.798								WILL	1.12222	0.8	25.7604
	10b	0.44	0.68	0.0002	interaction, p = 0.0002	13b	1.25	21.9	0.0002	interaction, p < 0.0001	13	1.96	4.11	0.0005	interaction, p < 0.0001								12b	578	194	4	0.692042																		STU	0.331534	0.47619	15.4686
	12b	0.8	8.9	0.0001	interaction, p < 0.0001																		13b	292	255	4	1.36986																		wAu in STC	0.627974	3.125	0.978778
																								2624					128					1059											wWil in STC	0.319955	5.46898	1.38864
																							mean	374.857	295.429	5.42857	1.37243		25.6	21.4	0.4	1.45044		211.8	435.8	47.4	22.2588
																							St. Dev.	128.804	149.381	4.99524	1.10894		26.6139	17.1843	0.547723	2.54753		71.5905	167.492	18.4743	4.93228
	13b	1.45	0.36	0.0009	interaction, p < 0.0001																		SEM	48.7894	56.5836	1.89213	0.420053		11.8812	7.67156	0.244519	1.13729		31.96	74.7734	8.24746	2.20191
	conclusion	there is an interaction!
																						MEL	EARLY embryos										EARLY MID embryos
																							sample #	SOMATIC				sample #	PGCs				sample #	SOMATIC				sample #	PGCs
																								bacteria	autophagosomes	contacts of bacteria with autophagosome	%		bacteria	autophagosomes	contacts of bacteria with autophagosome	%		bacteria	autophagosomes	contacts of bacteria with autophagosome	%		bacteria	autophagosomes	contacts of bacteria with autophagosome	%
																							1b	80	373	1	1.25	1c	14	18	0	0	3b	158	758	3	1.89873	8c	85	79	1	1.17647
MEL	EARLY embryos										EARLY MID embryos												2b	224	297	0	0	3c	10	14	0	0	5b	116	533	1	0.862069
	sample #	SOMATIC				sample #	PGCs				sample #	SOMATIC				sample #	PGCs						3b	120	287	0	0	4c	24	15	0	0	8b	227	692	2	0.881057
		strength	threshold	residual	conclusion		strength	threshold	residual	conclusion		strength	threshold	residual	conclusion		strength	threshold	residual	conclusion			4b	201	528	3	1.49254	5c	6	24	0	0	9b	163	370	1	0.613497
	1b	1.4e-07	90.7	0.00035	no interaction, p = 1	1c	0.406	36.29	0.001	no interaction, p = 0.089	3b	43.7	51.88	0.00016	no interaction, p = 0.159	8c	0.981	43.85	0.0004	interaction, p < 0.0001			5b	236	610	3	1.27119	7c	9	13	0	0	10b	34	116	0	0
	2b	5e-06	96.2	0.00016	no interaction, p = 1	3c	1.367	36.18	0.0005	no interaction, p = 0.0175	5b	1.4	43.6	0.00018	no interaction, p = 0.1151								7b	133	492	3	2.25564	8c	85	79	1	1.17647
	3b	0.51	43.7	8e-05	no interaction, p = 0.0156	4c	1.111	53.3	0.0005	no interaction, p = 0.0034	8b	1e-05	81.6	9e-05	no interaction, p = 0.9999								8b	288	244	1	0.347222
	4b	1.57	56.8	0.00028	no interaction, p = 0.0334	5c	1.4e-07	179.1	0.0008	no interaction, p = 0.9999	9b	26.06	57.05	9e-05	no interaction, p = 0.14								9b	198	268	1	0.505051
	5b	1.39	42.6	0.0002	no interaction, p = 0.1696	7c	4.02	34.15	0.001	no interaction, p = 0.0011	10b	2e-07	131.9	0.0004	no interaction, p = 0.9999								11b	150	556	2	1.33333
																								1630					233					698
																							mean	181.111	406.111	1.55556	0.939441		24.6667	27.1667	0.166667	0.196078		139.6	493.8	1.4	0.851071
																							st dev	65.3824	140.897	1.23603	0.766849		30.2104	25.7015	0.408248	0.480292		71.1217	259.172	1.14018	0.685453
	7b	0.162	30.8	9e-05	no interaction, p = 0.4	8c	0.981	43.85	0.0004	interaction, p < 0.0001													SEM	21.7941	46.9655	0.412011	0.255616		12.3308	10.4904	0.166632	0.196038		31.7508	115.702	0.509007	0.306006
	8b	0.44	21.1	7e-05	no interaction, p = 0.88
	9b	2e-06	78.1	8e-05	no interaction, p = 0.9998																	SPT	EARLY embryos										EARLY MID embryos
	11b	0.87	31.9	0.0002	no interaction, p = 0.002																		sample #	SOMATIC				sample #	PGCs				sample #	SOMATIC				sample #	PGCs
																								bacteria	autophagosomes	contacts of bacteria with autophagosome	%		bacteria	autophagosomes	contacts of bacteria with autophagosome	%		bacteria	autophagosomes	contacts of bacteria with autophagosome	%		bacteria	autophagosomes	contacts of bacteria with autophagosome	%
	conclusion	there is no interaction!																					1b	297	38	0	0	1c	17	9	0	0	7	452	125	0	0
																							2b	908	55	1	0.110132	3c	17	15	0	0	9	843	458	2	0.237248
																							3b	424	197	2	0.471698	5c	11	31	0	0	10	679	160	1	0.147275
SEP	EARLY embryos										EARLY MID embryos												4	987	5	5	0.506586	6c	11	32	0	0	11	1074	646	4	0.372439
	sample #	SOMATIC				sample #	PGCs				sample #	SOMATIC				sample #	PGCs						5	691	164	0	0	8c	21	85	0	0	12	807	444	0	0
		strength	threshold	residual	conclusion		strength	threshold	residual	conclusion		strength	threshold	residual	conclusion		strength	threshold	residual	conclusion			6	536	177	0	0
	1b	35.36	118.56	6e-05	no interaction, p = 0.2325	1c	1.52	17.75	0.0006	no interaction, p = 0.0031	7												8	1323	668	10	0.755858
																								5166					77					3855
																							mean	738	186.286	2.57143	0.263468		15.4	34.4	0	0		771	366.6	1.4	0.151393
																							st dev	358.054	225.402	3.73529	0.310019		4.3359	29.9967	0	0		228.317	219.922	1.67332	0.159757
	2b	6e-06	136.5	3e-05	no interaction, p = 0.9994	3c	1.33	31.53	0.0009	no interaction, p = 0.0122	9												SEM	135.627	85.3794	1.41488	0.117432		1.93567	13.3914	0	0		101.927	98.1796	0.747018	0.0713201
	3b	6e-06	113.2	6e-05	no interaction, p = 0.9999						10
	4										11
	5										12											STV	EARLY embryos										EARLY MID embryos
	6																						sample #	SOMATIC				sample #	PGCs				sample #	SOMATIC				sample #	PGCs
	8																							bacteria	autophagosomes	contacts of bacteria with autophagosome	%		bacteria	autophagosomes	contacts of bacteria with autophagosome	%		bacteria	autophagosomes	contacts of bacteria with autophagosome	%		bacteria	autophagosomes	contacts of bacteria with autophagosome	%
																							1b	289	121	0	0	2c	20	7	0	0	2b	652	422	72	11.0429	7b	33	6	0	0
																							5b	1084	162	5	0.461255	12c	27	7	0	0	3b	432	262	31	7.17593	14b	11	4	0	0
																							8	409	197	1	0.244499	7b	33	6	0	0	4b	30	381	5	16.6667	17c	42	32	1	2.38095
																							9b	930	121	1	0.107527	14b	11	4	0	0	6b	13	437	4	30.7692
STU	EARLY embryos										EARLY MID embryos												12b	829	156	7	0.844391	17c	42	32	1	2.38095	10b	77	642	9	11.6883
	sample #	SOMATIC				sample #	PGCs				sample #	SOMATIC				sample #	PGCs																15b	407	125	42	10.3194
		strength	threshold	residual	conclusion		strength	threshold	residual	conclusion		strength	threshold	residual	conclusion		strength	threshold	residual	conclusion				3541					219				16b	203	202	36	17.734
	1b	0.28	93.26	0.0003	no interaction, p = 0.0579	2c	2.15	28.6	0.0004	interaction, p < 0.0001	2b	0.658	6.887	0.0001	interaction, p < 0.0001	7b	1.84	131.29	0.0004	no interaction, p = 0.0015													17b	787	489	50	6.35324
	5b	2.29	83.01	0.0002	interaction, p < 0.0001	12c	0.837	30.5	0.0007	no interaction, p = 0.1459	3b	1.31	7.04	0.0003	interaction, p < 0.0001	14b	5e-06	228.67	0.0004	no interaction, p = 0.9994													18b	526	269	45	8.55513
																																		3127
																							mean	708.2	151.4	2.8	0.331534		26.6	11.2	0.2	0.47619		240.8	428.8	24.2	15.4686
																							st dev	342.879	31.8638	3.03315	0.334484		11.887	11.6919	0.447214	1.06479		286.707	137.545	28.8912	9.19497
	8	0.277	29.452	0.0002	interaction, p < 0.0001						4b	1.075	5.68	0.0003	interaction, p = 0.0009	17c	1.18	46.15	0.00038	no interaction, p = 0.0029			SEM	153.071	14.2249	1.35408	0.149323		5.30668	5.21959	0.199649	0.475355		127.994	61.4041	12.8978	4.1049
	9b	8e-05	102.11	8e-05	no interaction, p = 0.999						6b
	12b	0.411	46.9	7e-06	interaction, p < 0.0001						10b	0.978	12.669	0.0007	interaction, p < 0.0001
											15b	1.593	3.71	0.0008	interaction, p < 0.0001							TRO	EARLY embryos										EARLY MID embryos
											16b	1.436	5.399	0.0003	interaction, p < 0.0001								sample #	SOMATIC				sample #	PGCs				sample #	SOMATIC				sample #	PGCs
											17b													bacteria	autophagosomes	contacts of bacteria with autophagosome	%		bacteria	autophagosomes	contacts of bacteria with autophagosome	%		bacteria	autophagosomes	contacts of bacteria with autophagosome	%		bacteria	autophagosomes	contacts of bacteria with autophagosome	%
											18b	1.228	5.645	0.0002	interaction, p < 0.0001								4	829	312	1	0.120627	12b	28	52	0	0	1b	125	200	4	3.2
																							6b	344	241	0	0	10b	60	54	0	0	2b	151	82	0	0
																							9b	457	589	7	1.53173	6c	16	30	0	0	5b	129	118	1	0.775194
																							10b	211	190	1	0.473934						7	753	494	1	0.132802
																							13	555	743	2	0.36036						8	474	494	0	0
TRO	EARLY embryos										EARLY MID embryos													2396					104				11	154	740	1	0.649351
																																		1786
																							mean	479.2	415	2.2	0.49733		34.6667	45.3333	0	0		326.4	277.6	1.2	0.821599
	sample #	SOMATIC				sample #	PGCs				sample #	SOMATIC				sample #	PGCs						st dev	233.885	239.463	2.77489	0.607974		22.745	13.3167	0	0		280.208	202.121	1.64317	1.36779
		strength	threshold	residual	conclusion		strength	threshold	residual	conclusion		strength	threshold	residual	conclusion		strength	threshold	residual	conclusion			SEM	104.413	106.903	1.23879	0.271417		13.1474	7.69749	0	0		114.371	82.4983	0.670681	0.558283
	4					12b					1b
	6b					10b	1.692	47.15	0.0005	no interaction, p = 0.0045	2b
	9b					6c	1.581	164.8	0.0005	no interaction, p = 0.1287	5b											WILL	EARLY embryos										EARLY MID embryos
	10b										7												sample #	SOMATIC				sample #	PGCs				sample #	SOMATIC				sample #	PGCs
	13										8													bacteria	autophagosomes	contacts of bacteria with autophagosome	%		bacteria	autophagosomes	contacts of bacteria with autophagosome	%		bacteria	autophagosomes	contacts of bacteria with autophagosome	%		bacteria	autophagosomes	contacts of bacteria with autophagosome	%
											11												3b	315	262	5	1.5873	16b	32	74	0	0	1b	204	172	31	15.1961	1c	17	83	0	0
																							4b	365	282	3	0.821918	7c	16	98	0	0	4b	103	118	31	30.0971	7e	25	200	1	4
																							6b	557	300	11	1.97487	5c	14	40	0	0	6b	15	98	5	33.3333	13d	28	261	2	7.14286
																							7b	200	391	0	0	1c	17	83	0	0	7b	188	216	38	20.2128
																							10b	163	154	2	1.22699	7e	25	200	1	4	13b	267	315	80	29.9625
WILL	EARLY embryos										EARLY MID embryos													1600				13d	28	261	2	7.14286	14b	31	84	14	45.1613
	sample #	SOMATIC				sample #	PGCs				sample #	SOMATIC				sample #	PGCs												202				15b	116	81	14	12.069
																																		924
																							mean	320	277.8	4.2	1.12222		20.8	99	0.2	0.8		155.4	183.8	37	25.7604
																							st dev	155.939	85.0012	4.20714	0.758921		7.52994	60.3407	0.447214	1.78885		97.8994	86.7191	27.1385	7.68432
		strength	threshold	residual	conclusion		strength	threshold	residual	conclusion		strength	threshold	residual	conclusion		strength	threshold	residual	conclusion			SEM	69.6157	37.947	1.87819	0.338804		3.36158	26.9378	0.199649	0.798596		43.7051	38.7139	12.1154	3.4305
	3b					16b					1b					1c
											4b					7e
											6b					13d						wAu in STC	EARLY embryos										EARLY MID embryos
											7b												sample #	SOMATIC				sample #	PGCs				sample #	SOMATIC				sample #	PGCs
											13b													bacteria	autophagosomes	contacts of bacteria with autophagosome	%		bacteria	autophagosomes	contacts of bacteria with autophagosome	%		bacteria	autophagosomes	contacts of bacteria with autophagosome	%		bacteria	autophagosomes	contacts of bacteria with autophagosome	%
											14b												2	288	42	0	0	8b	6	19	0	0	1	215	71	0	0	3b	32	178	2	6.25
											15b												3	84	155	0	0	10b	13	73	0	0	5	92	130	1	1.08696	6b	16	52	1	6.25
																							4	206	164	3	1.45631	3b	32	178	2	6.25	7	129	139	2	1.55039
																							6	277	87	2	0.722022	6b	16	52	1	6.25	9	184	189	2	1.08696
																							8	312	91	3	0.961538		115				10	171	123	2	1.16959
																								1167										791
																							mean	233.4	107.8	1.6	0.627974		36.4	80.5	0.75	3.125		158.2	130.4	1.4	0.978778
																							st dev	92.3732	51.0656	1.51658	0.631458		44.9589	68.695	0.957427	3.60844		48.1944	42.1046	0.894427	0.579776
wAu in STC	EARLY embryos										EARLY MID embryos												SEM	41.238	22.7972	0.677042	0.281901		22.4794	34.3475	0.478714	1.80422		21.5154	18.7967	0.399298	0.258828
	sample #	SOMATIC				sample #	PGCs				sample #	SOMATIC				sample #	PGCs
		strength	threshold	residual	conclusion		strength	threshold	residual	conclusion		strength	threshold	residual	conclusion		strength	threshold	residual	conclusion
	2					8b					1					3b
	3					10b					5					6b						wWil in STC	EARLY embryos										EARLY MID embryos
	4										7												sample #	SOMATIC				sample #	PGCs				sample #	SOMATIC				sample #	PGCs
	6										9													bacteria	autophagosomes	contacts of bacteria with autophagosome	%		bacteria	autophagosomes	contacts of bacteria with autophagosome	%		bacteria	autophagosomes	contacts of bacteria with autophagosome	%		bacteria	autophagosomes	contacts of bacteria with autophagosome	%
	8										10												2	92	71	1	1.08696	2b	14	38	1	7.14286	1b	83	248	2	2.40964	7b	4	13	0	0
																							3	71	45	0	0	5b	9	17	1	11.1111	4	83	63	0	0	8b	10	12	0	0
																							5	83	189	0	0	9b	11	16	1	9.09091	7	89	308	3	3.37079	10b	14	43	1	7.14286
																							6	94	136	0	0	7b	4	13	0	0	8	89	206	0	0
																							9	195	303	1	0.512821	8b	10	12	0	0	10	86	266	1	1.16279
																								535				10b	14	43	1	7.14286
wWil in STC	EARLY embryos										EARLY MID embryos																		90					430
	sample #	SOMATIC				sample #	PGCs				sample #	SOMATIC				sample #	PGCs						mean	107	148.8	0.4	0.319955		9.6	19.2	0.6	5.46898		86	218.2	1.2	1.38864
		strength	threshold	residual	conclusion		strength	threshold	residual	conclusion		strength	threshold	residual	conclusion		strength	threshold	residual	conclusion			st dev	50.025	102.938	0.547723	0.482857		3.64692	10.7098	0.547723	5.18588		3	94.1711	1.30384	1.48988
	2					2b					1b					7b							SEM	22.3326	45.9544	0.244519	0.215561		1.48854	4.37135	0.22356	2.11669		1.33929	42.0407	0.582072	0.665126
	3					5b					4					8b
	5					9b					7					10b
	6										8
	9										10
[truncated: 27 more columns]

## Sheet: Figure S7, S9_FK2
Analysis with JACOP
PAU	EARLY embryos										EARLY MID embryos
	sample #	SOMATIC				sample #	PGCs				sample #	SOMATIC				sample #	PGCs
		bacteria	autophagosomes	contacts of bacteria with autophagosome	%		bacteria	autophagosomes	contacts of bacteria with autophagosome	%		bacteria	autophagosomes	contacts of bacteria with autophagosome	%		bacteria	autophagosomes	contacts of bacteria with autophagosome	%
	1b	226	410	2	0.884956	7c	150	140	0	0	9c	309	672	8	2.589	4c_2	22	21	1	4.54545
	2	126	920	0	0						9b	173	423	7	4.04624	4c	17	19	0	0
	3	431	288	0	0						6c	353	332	13	3.68272	25b	23	65	0	0
	7	804	593	8	0.995025						6b	199	236	12	6.03015
	7b	648	1082	4	0.617284						6	740	926	55	7.43243
	7d	320	416	0	0						4b	189	492	6	3.1746
	10	320	430	0	0						4	552	697	34	6.15942
	12	219	313	2	0.913242						25c
											25
	22b	205	444	9	4.39024						22b	205	444	9	4.39024
	22	192	297	8	4.16667						22	192	297	8	4.16667
	23	88	384	0	0						19b
		3579									15b
											2c	104	578	5	4.80769
											2b	155	991	18	11.6129
												3171					212
	mean	410.714	591.286	2	0.356752		150	140	0	0		359.286	539.714	19.2857	4.73065		20.6667	35	0.333333	1.51515
	St. Dev.	239.106	297.333	3.05505	0.458868		#DIV/0!	#DIV/0!	#DIV/0!	#DIV/0!		213.714	239.005	18.4365	1.80759		3.21455	26	0.57735	2.62432
	SEM	90.5704	112.626	1.15722	0.173813		#DIV/0!	#DIV/0!	#DIV/0!	#DIV/0!		95.4079	106.699	8.23058	0.806959		1.43507	11.6071	0.257746	1.17157
MEL	EARLY embryos										EARLY MID embryos
	sample #	SOMATIC				sample #	PGCs				sample #	SOMATIC				sample #	PGCs
		bacteria	autophagosomes	contacts of bacteria with autophagosome	%		bacteria	autophagosomes	contacts of bacteria with autophagosome	%		bacteria	autophagosomes	contacts of bacteria with autophagosome	%		bacteria	autophagosomes	contacts of bacteria with autophagosome	%
	4b	42	366	0	0	9b	4	27	0	0	2	68	279	1	1.47059	2c	12	17	1	8.33333
	5	56	193	0	0	10c	18	52	0	0	2b	100	244	0	0	3c	19	52	1	5.26316
	5b	55	231	0	0	5c	28	68	1	3.57143	3b	53	249	1	1.88679	4c	16	38	0	0
	6b	71	433	0	0	4b	20	32	0	0	4	46	289	1	2.17391	1c	13	13	0	0
	10	49	482	1	2.04082	7b1	39	20	1	2.5641	8b	46	95	0	0	8b	15	55	0	0
	10b	46	175	0	0	7b2	61	107	0	0	9	95	213	0	0
	1b	129	977	1	0.775194						3	56	216	0	0
	4	103	366	1	0.970874						8	82	197	0	0
	6	99	1485	0	0							546					245
	7	113	560	1	0.884956
		763					170
	mean	76.3	526.8	0.4	0.467184		28.3333	51	0.333333	1.02259		121.333	222.75	0.375	0.691412		53.3333	35	0.4	2.7193
	st dev	31.7737	409.218	0.516398	0.691937		19.745	32.6313	0.516398	1.6159		160.534	60.7307	0.517549	0.97278		93.9291	19.4036	0.547723	3.87854
	SEM	10.5912	136.406	0.172133	0.230646		8.0592	13.3189	0.210775	0.659549		71.6671	27.1119	0.231049	0.434277		41.9326	8.66232	0.244519	1.73149
SPT	EARLY embryos										EARLY MID embryos
	sample #	SOMATIC				sample #	PGCs				sample #	SOMATIC				sample #	PGCs
		bacteria	autophagosomes	contacts of bacteria with autophagosome	%		bacteria	autophagosomes	contacts of bacteria with autophagosome	%		bacteria	autophagosomes	contacts of bacteria with autophagosome	%		bacteria	autophagosomes	contacts of bacteria with autophagosome	%
	1	147	961	3	2.04082	6b	34	25	0	0	3	366	501	0	0	2b	44	36	0	0
	1b	126	542	1	0.793651	7b	28	47	0	0	3b	304	319	1	0.328947
	2	289	544	0	0						4	256	389	0	0
	5	359	190	1	0.278552						4b	318	408	0	0
	5b	307	126	2	0.651466							1244					106
		1228
	mean	409.333	472.6	1.4	0.752897		31	36	0	0		497.6	404.25	0.25	0.0822368
	st dev	411.533	334.83	1.14018	0.784625		4.24264	15.5563	0	0		419.088	74.9994	0.5	0.164474
	SEM	155.884	126.829	0.431885	0.297206		1.89404	6.9448	0	0		187.093	33.4819	0.223214	0.0734258
STV	EARLY embryos										EARLY MID embryos
	sample #	SOMATIC				sample #	PGCs				sample #	SOMATIC				sample #	PGCs
		bacteria	autophagosomes	contacts of bacteria with autophagosome	%		bacteria	autophagosomes	contacts of bacteria with autophagosome	%		bacteria	autophagosomes	contacts of bacteria with autophagosome	%		bacteria	autophagosomes	contacts of bacteria with autophagosome	%
	1	638	1010	5	0.783699	5b	26	34	0	0	2	147	654	7	4.7619	2b	27	32	0
	3	615	622	4	0.650407	8b	31	41	0	0	6	210	223	5	2.38095	6b	29	38	0
	4	688	499	2	0.290698						9	221	452	10	4.52489
	5	732	241	1	0.136612						12	264	193	1	0.378788
	7	944	474	5	0.529661												113
	8	835	395	1	0.11976
	10	385	642	3	0.779221							842
	11	318	525	2	0.628931
		5155
	mean	644.375	551	2.875	0.489874		28.5	37.5	0	0		210.5	380.5	5.75	3.01163
	st dev	210.575	224.801	1.64208	0.27208		3.53553	4.94975	0	0		48.3218	215.93	3.77492	2.05613
	SEM	94.0069	100.358	0.733072	0.121464		1.57836	2.20971	0	0		21.5722	96.3972	1.68523	0.917915
TRO	EARLY embryos										EARLY MID embryos
	sample #	SOMATIC				sample #	PGCs				sample #	SOMATIC				sample #	PGCs
		bacteria	autophagosomes	contacts of bacteria with autophagosome	%		bacteria	autophagosomes	contacts of bacteria with autophagosome	%		bacteria	autophagosomes	contacts of bacteria with autophagosome	%		bacteria	autophagosomes	contacts of bacteria with autophagosome	%
	2	121	448	0	0	2c	22	14	0	0	1	42	98	0	0	1c	28	17	0	0
	2b	76	202	1	1.31579					0	1b	55	71	0	0	3c	19	15	0	0
	2d	175	325	2	1.14286					0	3	58	125	0	0
					1.05263						3b	55	139	1	1.81818
		372									4	44	27	0	0
											4b	54	66	0	0
												308					69
	mean	186	325	1	0.87782		22	14	0	0		50.8	92	0.2	0.363636
	st dev	130.438	123	1	0.595312		#DIV/0!	#DIV/0!	#DIV/0!	0		7.25948	44.7214	0.447214	0.813116
	SEM	58.2311	54.9107	0.446429	0.265764		#DIV/0!	#DIV/0!	#DIV/0!	0		2.96305	18.2536	0.182536	0.331884
WILL	EARLY embryos										EARLY MID embryos
	sample #	SOMATIC				sample #	PGCs				sample #	SOMATIC				sample #	PGCs
		bacteria	autophagosomes	contacts of bacteria with autophagosome	%		bacteria	autophagosomes	contacts of bacteria with autophagosome	%		bacteria	autophagosomes	contacts of bacteria with autophagosome	%		bacteria	autophagosomes	contacts of bacteria with autophagosome	%
	3b	296	676	1	0.337838	3c	20	36	0	0	4	95	199	27	28.4211	10c	11	11	0	0
	4	347	393	0	0						4b	56	80	15	26.7857	2d	8	6	0	0
	1	316	471	1	0.316456						4c	40	65	7	17.5	6d	15	63	1	6.66667
	1b	289	414	1	0.346021						6b	46	132	6	13.0435
		1248									6c	72	268	17	23.6111		54
											7b	16	17	2	12.5
											10b	194	321	65	33.5052
											10d	183	236	25	13.6612
											2	141	351	53	37.5887
											2b	191	379	80	41.8848
											2c	110	302	49	44.5455
												1144
	mean	499.2	488.5	0.75	0.250079		20	36	0	0		61.8	148.8	14.4	21.8723
	st dev	419.196	129.271	0.5	0.167184		#DIV/0!	#DIV/0!	#DIV/0!	#DIV/0!		22.163	84.8039	8.53229	6.46367
	SEM	187.141	57.7103	0.223214	0.0746359		#DIV/0!	#DIV/0!	#DIV/0!	#DIV/0!		9.89421	37.8589	3.80906	2.88557
wAu in STC	EARLY embryos										EARLY MID embryos
	sample #	SOMATIC				sample #	PGCs				sample #	SOMATIC				sample #	PGCs
		bacteria	autophagosomes	contacts of bacteria with autophagosome	%		bacteria	autophagosomes	contacts of bacteria with autophagosome	%		bacteria	autophagosomes	contacts of bacteria with autophagosome	%		bacteria	autophagosomes	contacts of bacteria with autophagosome	%
	1	288	42	1	0.347222	1c	14	6	0	0	5	361	69	2	0.554017	5c	12	20	0	0
	1b	268	167	1	0.373134						5b	272	49	0	0	7b	17	31	0	0
	4	183	115	0	0						7	297	169	0	0
	4b	196	88	0	0						8	496	158	4	0.806452		43
	6	147	187	0	0						3	64	40	0	0
	6b	173	303	1	0.578035						3b	96	56	0	0
		1255										1586
	mean	209.167	150.333	0.5	0.216399		14	6	0	0		264.333	90.1667	1	0.226745
	st dev	56.0479	91.4323	0.547723	0.250179		#DIV/0!	#DIV/0!	#DIV/0!	#DIV/0!		162.855	57.6937	1.67332	0.360228
	SEM	25.0214	40.818	0.244519	0.111687		#DIV/0!	#DIV/0!	#DIV/0!	#DIV/0!		72.7033	25.7561	0.747018	0.160816
wWil in STC	EARLY embryos										EARLY MID embryos
	sample #	SOMATIC				sample #	PGCs				sample #	SOMATIC				sample #	PGCs
		bacteria	autophagosomes	contacts of bacteria with autophagosome	%		bacteria	autophagosomes	contacts of bacteria with autophagosome	%		bacteria	autophagosomes	contacts of bacteria with autophagosome	%		bacteria	autophagosomes	contacts of bacteria with autophagosome	%
	1b	219	418	3	1.36986	1c	18	10	0	0	2	270	100	2	0.740741	7c	29	15	0	0
	4	296	78	1	0.337838						2b	213	115	1	0.469484	10b	51	21	0	0
	5	295	85	1	0.338983						3	211	31	1	0.473934
	5b	395	62	0	0						3b	143	37	0	0
	10	386	76	0	0						6	173	93	0	0
											7	271	128	2	0.738007		98
		1591									7b	328	69	1	0.304878
											9	138	36	0	0
												1747
	mean	318.2	143.8	1	0.409337		18	10	0	0		218.375	76.125	0.875	0.34088
	st dev	73.0869	153.51	1.22474	0.56298		#DIV/0!	#DIV/0!	#DIV/0!	#DIV/0!		67.3327	38.331	0.834523	0.316619
	SEM	32.6281	68.5311	0.546761	0.25133		#DIV/0!	#DIV/0!	#DIV/0!	#DIV/0!		30.0593	17.1121	0.372555	0.141348

## Sheet: total number of samples
adult brains_RI	MEL	SPT	TRO	PAU	WIL	STV	wAu in STC	wWil in STC	WIL
N of grid cells analyzed in total	1269	1794	1309	1380	1532	1513	-	-	-
larval brains_RI
N of grid cells analyzed in total	838	769	675	706	728	856	664	728	574
larval brain neuroblasts_RI
N of neuroblasts analyzed in total	490	434	459	382	432	488	294	432	327
embryonic neuroblasts_RI
N of neuroblasts analyzed in total	534	571	516	433	466	588	-	-	-
larval brain neuroblasts_density
N of neuroblasts analyzed in total	10	10	10	10	10	10	-	-	-
larval brains infection aggregation
N of clusters analyzed in total	65	61	64	27	32	26	56	56	-
Wolbachia density in whole embryos
N of embryos analyzed for each stage	5	5	5	5	5	5	-	-	-
adult ovaries_RI
N of follicle cells analyzed in total	471	575	488	461	424	507	384	424	387
adult ovaries Wolbachia titer in nurse cells
N of egg chambers analyzed in total	10	10	10	10	10	10	10	10	10
larval ovaries_RI
N of somatic cells analyzed in total	241	193	176	196	238	196	-	-	-
soma around PGCs_RI
N of grid cells analyzed in total	325	304	315	306	305	303	-	-	-
FK2 co-localization_ N of bacteria analyzed in
early embryos	763	1228	372	3579	1248	5155	1255	1591	-
early-mid embryos	546	1244	308	3171	1144	842	1586	1747	-
PGCs	245	106	69	212	54	113	43	98	-
GABARAP co-localization_ N of bacteria analyzed in
early embryos	1630	5166	2396	2624	1600	3541	1167	535	-
early-mid embryos	698	3855	1786	1059	924	3127	791	430	-
PGCs	233	77	104	128	202	219	115	90	-
